# Supplementary material for: 30 Years Since the Proposal of Exon Skipping Therapy for Duchenne Muscular Dystrophy and the Future of Pseudoexon Skipping
Source: Int J Mol Sci. 2025 Feb 3;26(3):1303. doi: 10.3390/ijms26031303 (PMC11818380; doi:10.3390/ijms26031303)
Supplement: Supplementary file 1 [file ijms-26-01303-s001.zip]

Archive with 1 entries (1 files):
- ijms-3411003-supplementary.pdf
